# Supplementary material for: A Topological Cluster of Differentially Regulated Genes in Mice Lacking PER3
Source: Front Mol Neurosci. 2020 Feb 13;13:15. doi: 10.3389/fnmol.2020.00015 (PMC7031657; doi:10.3389/fnmol.2020.00015)
Supplement: Supplementary file 1 [file Table_1.XLSX]

## Sheet: Eye_>2FoldChange
Data File S1. Transcripts differentially expressed >2-fold between WT and KO in the eye.
ProbeName	Gene name	Chromosome	Corrected p	p	Regulation in KO	FC..abs.	FC	Log.FC
A_51_P514139	Prdm16	4	7.06e-09	1.71e-13	down	17.6472	-17.6472	-4.14136
A_51_P354126	Reg3g	6	0.999971	0.0149323	up	7.2392	7.2392	2.85583
A_52_P1171681	Ube2j2	4	0.999971	0.29875	up	4.65351	4.65351	2.21832
A_52_P819745	Pde1c	6	0.494421	0.000204	down	3.80406	-3.80406	-1.92754
A_51_P444401	Swi5	2	0.999971	0.329417	up	3.63282	3.63282	1.86109
A_51_P162636	Boc	16	0.999971	0.0263685	up	3.2786	3.2786	1.71308
A_52_P485654	1810010K12Rik	2	0.999971	0.00502389	down	3.20223	-3.20223	-1.67908
A_51_P230589	Tnfrsf14	4	0.289863	8.43e-05	up	3.08019	3.08019	1.62302
A_51_P400957	Ankmy1	1	0.999971	0.0466644	down	2.92974	-2.92974	-1.55077
A_51_P230583	Tnfrsf14	4	0.15683	3.8e-05	up	2.90428	2.90428	1.53818
A_52_P1147785	Gm44164	6	0.999971	0.439761	up	2.78356	2.78356	1.47693
A_52_P261365	Olfr576	7	0.999971	0.446084	down	2.67667	-2.67667	-1.42044
A_51_P144330	Gm47392	10	0.999971	0.0243013	up	2.66923	2.66923	1.41643
A_52_P322119	9330169L03Rik	4	0.999971	0.00235414	down	2.65052	-2.65052	-1.40628
A_52_P501007	Ugt2b5	5	0.999971	0.201769	up	2.60399	2.60399	1.38072
A_51_P514405	Slc2a5	4	0.00747267	9.05e-07	down	2.5838	-2.5838	-1.3695
A_51_P504884	Tff1	5	0.999971	0.0923596	up	2.55076	2.55076	1.35092
A_52_P275324	Rbm39	2	0.999971	0.39749	up	2.54	2.54	1.34483
A_51_P268391	Gp2	7	0.999971	0.131031	up	2.53756	2.53756	1.34344
A_52_P1155746	Ptprk	10	0.999971	0.0106963	down	2.39159	-2.39159	-1.25797
A_52_P632980	Gm12601	4	0.999971	0.0200982	up	2.38283	2.38283	1.25268
A_52_P4296	Vmn2r8	5	0.999971	0.00610302	down	2.37604	-2.37604	-1.24856
A_52_P373145	Zfp142	1	0.999971	0.0577473	up	2.36298	2.36298	1.24061
A_51_P294235	Cxcl17	7	0.999971	0.217405	up	2.35729	2.35729	1.23713
A_52_P1180232	Tanc2	11	0.999971	0.130618	up	2.34304	2.34304	1.22838
A_51_P294131	Rfwd3	8	0.999971	0.16389	up	2.33848	2.33848	1.22557
A_52_P240078	2810403A07Rik	3	0.999971	0.335818	up	2.333	2.333	1.22219
A_52_P1187863	Fat3	9	0.999971	0.0492961	down	2.32769	-2.32769	-1.2189
A_51_P398423	Trpm5	7	0.999971	0.0552801	down	2.31652	-2.31652	-1.21196
A_52_P449993	Ifitm10	7	0.999971	0.0741019	down	2.3002	-2.3002	-1.20176
A_51_P142594	Rnf207	4	0.907561	0.000492	up	2.29829	2.29829	1.20056
A_51_P503138	Rab31	17	0.999971	0.100742	up	2.29243	2.29243	1.19688
A_52_P611902	Camsap2	1	0.999971	0.457304	down	2.29003	-2.29003	-1.19537
A_52_P979867	Gm29674	10	0.999971	0.0635608	down	2.2776	-2.2776	-1.18751
A_52_P556908	Dlx6	6	0.999971	0.215026	up	2.26985	2.26985	1.1826
A_51_P178772	Ces1f	8	0.999971	0.0540583	up	2.25269	2.25269	1.17165
A_52_P138906	Afdn	17	0.999971	0.0360962	down	2.24575	-2.24575	-1.1672
A_51_P336325	Orm1	4	0.999971	0.0160077	up	2.22815	2.22815	1.15584
A_51_P271091	Plcxd2	16	0.999971	0.0756523	down	2.21197	-2.21197	-1.14533
A_52_P715745	Gm47088	13	0.999971	0.124924	down	2.2044	-2.2044	-1.14039
A_51_P452525	Ccser2	14	0.999971	0.128713	up	2.1909	2.1909	1.13152
A_52_P547456	Lce1f	3	0.999971	0.0670056	down	2.18232	-2.18232	-1.12586
A_52_P385088	Parp2	14	0.999971	0.0746016	down	2.17368	-2.17368	-1.12014
A_52_P683525	9330169L03Rik	4	0.0684384	1.33e-05	down	2.15842	-2.15842	-1.10998
A_52_P1132267	Immp2l	12	0.999971	0.147401	up	2.1572	2.1572	1.10916
A_52_P256090	Erbb4	1	0.999971	0.159761	down	2.15224	-2.15224	-1.10584
A_52_P169869	Ube2t	1	0.999971	0.0827582	down	2.15051	-2.15051	-1.10468
A_51_P308778	Olfr352	2	0.999971	0.0798144	up	2.14806	2.14806	1.10304
A_52_P341569	Nell1	7	0.999971	0.129073	up	2.14631	2.14631	1.10186
A_51_P220336	Vmn2r88	14	0.999971	0.00177633	down	2.13799	-2.13799	-1.09626
A_52_P915268	Gm11264	4	0.999971	0.0737007	up	2.13024	2.13024	1.09102
A_51_P445422	Olfr695	7	0.999971	0.00628721	down	2.12846	-2.12846	-1.08981
A_52_P569897	5430419D17Rik	7	0.915873	0.000599	down	2.12483	-2.12483	-1.08735
A_52_P275904	Igkv8-34	6	0.999971	0.0875353	down	2.12049	-2.12049	-1.0844
A_51_P442445	Astn2	4	0.999971	0.431396	up	2.12006	2.12006	1.0841
A_52_P1100477	Gm37314	9	0.999971	0.0302562	down	2.10614	-2.10614	-1.0746
A_52_P498396	Neil2	14	0.999971	0.0171483	down	2.10109	-2.10109	-1.07114
A_52_P16151	Vti1a	19	0.999971	0.0260483	down	2.09234	-2.09234	-1.06512
A_51_P513598	1700017N19Rik	10	0.999971	0.0424827	up	2.09058	2.09058	1.0639
A_52_P185643	1500026H17Rik	10	0.999971	0.0656746	down	2.08613	-2.08613	-1.06083
A_52_P763332	Clstn1	4	0.999971	0.00705182	up	2.08006	2.08006	1.05663
A_51_P292412	Cpq	15	0.999971	0.196697	down	2.07149	-2.07149	-1.05067
A_51_P103144	Slco1a1	6	0.999971	0.0741889	up	2.07147	2.07147	1.05066
A_52_P939146	Gm12940	4	0.999971	0.0908341	up	2.05975	2.05975	1.04247
A_52_P138581	Evi2b	11	0.999971	0.0348515	up	2.05802	2.05802	1.04126
A_51_P232244		x	0.999971	0.0142716	up	2.03904	2.03904	1.02789
A_51_P263033	Muc13	16	0.999971	0.0491891	up	2.03878	2.03878	1.0277
A_52_P770910	Dstn	2	0.999971	0.0561128	up	2.03809	2.03809	1.02722
A_52_P310511	Car6	4	0.00209969	2.04e-07	down	2.03159	-2.03159	-1.02261
A_51_P279693	Cyp1a1	9	0.999971	0.129242	up	2.02119	2.02119	1.0152
A_51_P311699	Serpine3	14	0.999971	0.00975003	up	2.02077	2.02077	1.01491
A_52_P15674	4930442H23Rik	10	0.999971	0.176964	up	2.02034	2.02034	1.01459
A_52_P1188028	Csrnp3	2	0.999971	0.157215	up	2.01716	2.01716	1.01233
A_52_P187810	4921504E06Rik	2	0.999971	0.0950464	up	2.01503	2.01503	1.0108
A_52_P550194	Arl9	5	0.999971	0.126285	up	2.00966	2.00966	1.00695

## Sheet: Hypothalamus >2FoldChange
Data file S1. Transcripts differentially expressed >2-fold between WT and KO in the hypothalamus.
ProbeName	Gene name	Chromosome	Corrected p	p	Regulation in KO	FC..abs.	FC	Log.FC
A_51_P514139	Prdm16	4	1.38e-07	3.35e-12	down	7.26211	-7.26211	-2.86039
A_51_P464691	Prr27	5	0.988194	0.0269211	down	3.62746	-3.62746	-1.85896
A_52_P322119	9330169L03Rik	4	0.0140707	3.41e-06	down	3.55589	-3.55589	-1.83021
A_51_P475770	4933435E02Rik	18	0.988194	0.0141564	down	3.31485	-3.31485	-1.72894
A_52_P262655	Kdsr	1	0.988194	0.335089	up	3.29953	3.29953	1.72226
A_51_P514405	Slc2a5	4	0.000226	1.56e-08	down	3.26864	-3.26864	-1.70869
A_51_P332309	Eomes	9	0.988194	0.0513955	up	3.11496	3.11496	1.63922
A_51_P256170	Akr1c18	13	0.988194	0.136262	up	3.07404	3.07404	1.62014
A_51_P231128	Olfr704	7	0.988194	0.0222001	up	2.85954	2.85954	1.51578
A_52_P747599	Gm11412	4	0.988194	0.032532	down	2.80017	-2.80017	-1.48551
A_51_P109326	Col4a6	x	0.988194	0.0471953	up	2.77016	2.77016	1.46997
A_51_P405956		4	0.00245766	2.98e-07	down	2.74342	-2.74342	-1.45598
A_51_P108812	S100a5	3	0.988194	0.312621	up	2.68124	2.68124	1.4229
A_51_P347785	Clnkos	5	0.988194	0.242703	down	2.5869	-2.5869	-1.37122
A_51_P203277	Vmn1r66	7	0.988194	0.00168503	down	2.49196	-2.49196	-1.31728
A_52_P387837		7	0.988194	0.132026	down	2.46922	-2.46922	-1.30405
A_51_P389244	Vmn1r26	6	0.988194	0.00525213	down	2.46876	-2.46876	-1.30379
A_51_P202331	Bpifa1	2	0.988194	0.410312	down	2.4552	-2.4552	-1.29584
A_51_P142594	Rnf207	4	0.988194	0.0021362	up	2.44924	2.44924	1.29234
A_51_P112319	Hoxd11	2	0.988194	0.0497317	down	2.41499	-2.41499	-1.27202
A_52_P843941	Pld1	3	0.988194	0.059226	down	2.41477	-2.41477	-1.27188
A_52_P291723	H2-M10.2	17	0.988194	0.0305392	down	2.41331	-2.41331	-1.27101
A_52_P1180433	Gm11674	11	0.988194	0.0486575	down	2.39605	-2.39605	-1.26066
A_51_P503138	Rab31	17	0.988194	0.112271	down	2.38387	-2.38387	-1.2533
A_52_P295432	Cxcl5	5	0.988194	0.0482952	up	2.37401	2.37401	1.24733
A_51_P125205	Aqp1	6	0.988194	0.246486	up	2.37255	2.37255	1.24644
A_52_P172798	Nsrp1	11	0.988194	0.0446101	up	2.36024	2.36024	1.23893
A_51_P487964	Olfr714	7	0.988194	0.070209	up	2.34829	2.34829	1.23161
A_51_P249608	Trdn	10	0.988194	0.177805	up	2.34747	2.34747	1.23111
A_52_P762822	Mthfs	9	0.988194	0.354949	up	2.34716	2.34716	1.23092
A_52_P915125		5	0.988194	0.01137	down	2.34592	-2.34592	-1.23015
A_52_P513085	Ptgr2	12	0.988194	0.0824783	down	2.30149	-2.30149	-1.20257
A_52_P397438	5330416C01Rik	13	0.988194	0.0974564	up	2.29619	2.29619	1.19924
A_52_P214828	Gm21704	y	0.988194	0.0322297	down	2.28546	-2.28546	-1.19248
A_51_P230583	Tnfrsf14	4	0.988194	0.00406645	up	2.27722	2.27722	1.18727
A_52_P508750	Grn	11	0.988194	0.17812	down	2.25827	-2.25827	-1.17522
A_51_P128248	Ighv1-25	12	0.988194	0.149614	down	2.25566	-2.25566	-1.17355
A_52_P525287	Rhobtb2	14	0.988194	0.120754	down	2.24261	-2.24261	-1.16518
A_51_P388310	Cdk6	5	0.988194	0.129468	down	2.23276	-2.23276	-1.15883
A_52_P568200		NA	0.988194	0.247678	up	2.18108	2.18108	1.12504
A_51_P460107	Shc4	2	0.988194	0.0748816	down	2.16851	-2.16851	-1.1167
A_51_P236483	Dcpp1	17	0.988194	0.0522969	up	2.15432	2.15432	1.10723
A_51_P106968	9330178D15Rik	3	0.988194	0.0591085	down	2.14744	-2.14744	-1.10262
A_51_P107701		NA	0.988194	0.0342977	down	2.14696	-2.14696	-1.1023
A_52_P511005	Gmnn	13	0.988194	0.0418541	up	2.13874	2.13874	1.09676
A_51_P510141	Lce1d	3	0.988194	0.134226	up	2.13842	2.13842	1.09655
A_52_P268563	Trdn	10	0.988194	0.243207	up	2.13452	2.13452	1.09391
A_52_P99885	Zcwpw2	9	0.988194	0.0810649	down	2.1304	-2.1304	-1.09112
A_51_P474498	Tac4	11	0.988194	0.0975744	up	2.12279	2.12279	1.08596
A_52_P397731	Rab6a	7	0.988194	0.109684	down	2.10701	-2.10701	-1.0752
A_51_P194149	Ttr	18	0.988194	0.595938	up	2.10343	2.10343	1.07274
A_52_P1075947	Gm19303	15	0.988194	0.0472254	down	2.10054	-2.10054	-1.07076
A_52_P218188	Abcc8	7	0.988194	0.056861	down	2.10017	-2.10017	-1.07051
A_51_P220343	Wisp1	15	0.988194	0.0784865	up	2.09307	2.09307	1.06562
A_51_P422625	Arl11	14	0.988194	0.0554065	up	2.09125	2.09125	1.06436
A_52_P549881	1700030C10Rik	12	0.988194	0.046494	up	2.08794	2.08794	1.06208
A_52_P413395	Sln	9	0.988194	0.105468	up	2.08536	2.08536	1.0603
A_52_P555159	Speer4e	5	0.988194	0.0415722	up	2.08254	2.08254	1.05834
A_51_P155514	Prl	13	0.988194	0.624392	up	2.07432	2.07432	1.05264
A_52_P574720	Oit3	10	0.988194	0.0416649	up	2.06987	2.06987	1.04954
A_51_P395084	Gnrhr	5	0.988194	0.323392	up	2.06592	2.06592	1.04678
A_51_P447020	Ccdc83	7	0.988194	0.150811	up	2.05828	2.05828	1.04144
A_51_P241061	Gm14858	x	0.988194	0.112443	up	2.03604	2.03604	1.02577
A_51_P180341	Gm26824	10	0.988194	0.165213	up	2.03094	2.03094	1.02215
A_52_P30220	Sos2	12	0.988194	0.168742	up	2.03066	2.03066	1.02195
A_51_P436342	Hoxb5	11	0.988194	0.146697	up	2.02939	2.02939	1.02104
A_52_P257758	Reg4	3	0.988194	0.130501	down	2.02739	-2.02739	-1.01962
A_52_P875073	A930019D19Rik	2	0.988194	0.0256631	down	2.02727	-2.02727	-1.01954
A_52_P843185	Dcun1d3	7	0.988194	0.17464	down	2.02176	-2.02176	-1.01561
A_51_P428730	Yeats2	16	0.988194	0.113519	down	2.01809	-2.01809	-1.01299
A_52_P12942	Phactr1	13	0.988194	0.104897	down	2.01463	-2.01463	-1.01052
A_51_P390926	Ghr	15	0.988194	0.092107	down	2.0134	-2.0134	-1.00963
A_52_P347691	Cyp4a28-ps	4	0.988194	0.110967	down	2.01244	-2.01244	-1.00894
A_52_P803414	Rftn1	17	0.988194	0.150119	down	2.00296	-2.00296	-1.00214
