# Supplementary material for: A Topological Cluster of Differentially Regulated Genes in Mice Lacking PER3
Source: Front Mol Neurosci. 2020 Feb 13;13:15. doi: 10.3389/fnmol.2020.00015 (PMC7031657; doi:10.3389/fnmol.2020.00015)
Supplement: Supplementary file 2 [file Table_2.XLSX]

## Sheet: Eye_CombinedTop50
Data file S2. Top 50 differentially expressed transcripts in the eye from the combined p value / fold change score.
ProbeName	Gene name	Chromosome	Corrected p	p	Regulation in KO	FC..abs.	FC	Log.FC	Combined score
A_51_P514139	Prdm16	4	7.06e-09	1.71e-13	down	17.6472	-17.6472	-4.14136	52.8728
A_51_P514405	Slc2a5	4	0.00747267	9.05e-07	down	2.5838	-2.5838	-1.3695	8.27635
A_52_P819745	Pde1c	6	0.494421	0.000204	down	3.80406	-3.80406	-1.92754	7.11334
A_52_P310511	Car6	4	0.00209969	2.04e-07	down	2.03159	-2.03159	-1.02261	6.84164
A_51_P230583	Tnfrsf14	4	0.15683	3.8e-05	up	2.90428	2.90428	1.53818	6.79909
A_51_P230589	Tnfrsf14	4	0.289863	8.43e-05	up	3.08019	3.08019	1.62302	6.61246
A_52_P683525		4	0.0684384	1.33e-05	down	2.15842	-2.15842	-1.10998	5.4124
A_52_P508962	Kcnab2	4	0.00141927	1.03e-07	down	1.70866	-1.70866	-0.772867	5.40015
A_52_P469345	Espn	4	0.0129011	2.19e-06	down	1.91724	-1.91724	-0.939032	5.3145
A_51_P354126	Reg3g	6	0.999971	0.0149323	up	7.2392	7.2392	2.85583	5.21438
A_52_P448205	Clstn1	4	0.000525	2.55e-08	down	1.52806	-1.52806	-0.611699	4.64491
A_51_P142594	Rnf207	4	0.907561	0.000492	up	2.29829	2.29829	1.20056	3.9715
A_51_P451799	Espn	4	0.0829435	1.81e-05	down	1.76744	-1.76744	-0.821663	3.89659
A_52_P485654	1810010K12Rik	2	0.999971	0.00502389	down	3.20223	-3.20223	-1.67908	3.86013
A_52_P322119		4	0.999971	0.00235414	down	2.65052	-2.65052	-1.40628	3.69593
A_52_P569897	5430419D17Rik	7	0.915873	0.000599	down	2.12483	-2.12483	-1.08735	3.50406
A_51_P220336	Vmn2r88	14	0.999971	0.00177633	down	2.13799	-2.13799	-1.09626	3.01522
A_52_P4296	Vmn2r8	5	0.999971	0.00610302	down	2.37604	-2.37604	-1.24856	2.76488
A_51_P162636		4	0.999971	0.0263685	up	3.2786	3.2786	1.71308	2.7048
A_51_P387528	Ak7	12	0.970255	0.000705	down	1.77838	-1.77838	-0.830561	2.61777
A_52_P416575	Trim61	8	0.999971	0.000848	down	1.80173	-1.80173	-0.849386	2.60898
A_51_P365351	Dhdh	7	0.999971	0.00141945	up	1.83281	1.83281	0.87406	2.48922
A_52_P81231	Acpp	9	0.999971	0.00271978	up	1.95894	1.95894	0.970075	2.48869
A_52_P1155746	Ptprk	10	0.999971	0.0106963	down	2.39159	-2.39159	-1.25797	2.47917
A_51_P445422	Olfr695	7	0.999971	0.00628721	down	2.12846	-2.12846	-1.08981	2.39926
A_51_P425824	C1qtnf12	4	0.311225	9.8e-05	down	1.49925	-1.49925	-0.584242	2.3421
A_51_P144330	Gm47392	10	0.999971	0.0243013	up	2.66923	2.66923	1.41643	2.28663
A_52_P763332	Clstn1	4	0.999971	0.00705182	up	2.08006	2.08006	1.05663	2.27354
A_52_P370760	Spsb1	4	0.999971	0.000933	up	1.63369	1.63369	0.708136	2.14574
A_52_P632980	Gm12601	4	0.999971	0.0200982	up	2.38283	2.38283	1.25268	2.12559
A_51_P489702	Zfp287	11	0.999971	0.00348208	up	1.80956	1.80956	0.85564	2.1033
A_51_P504194	Il1f6	2	0.999971	0.00484912	up	1.86707	1.86707	0.900774	2.08469
A_51_P336325	Orm1	4	0.999971	0.0160077	up	2.22815	2.22815	1.15584	2.07552
A_52_P391718	Rpl22	4	0.0129011	2.14e-06	down	1.28784	-1.28784	-0.364958	2.06916
A_51_P400957	Ankmy1	1	0.999971	0.0466644	down	2.92974	-2.92974	-1.55077	2.0641
A_51_P311699	Serpine3	14	0.999971	0.00975003	up	2.02077	2.02077	1.01491	2.04097
A_52_P246703	Ak7	12	0.999971	0.00699541	down	1.92658	-1.92658	-0.946043	2.0389
A_52_P361323	Spic	10	0.210832	5.62e-05	up	1.38612	1.38612	0.471052	2.0021
A_52_P466171	Ints6	14	0.999971	0.00783856	up	1.92912	1.92912	0.947946	1.99615
A_51_P386448	Catsperb	12	0.999971	0.00151005	up	1.61859	1.61859	0.694735	1.95985
A_51_P232244		4	0.999971	0.0142716	up	2.03904	2.03904	1.02789	1.89699
A_52_P498396	Neil2	14	0.999971	0.0171483	down	2.10109	-2.10109	-1.07114	1.89139
A_52_P449718	Megf6	4	0.907561	0.000567	down	1.49151	-1.49151	-0.576778	1.87246
A_52_P213722	Rnf207	4	0.999971	0.0021132	up	1.55231	1.55231	0.634416	1.6971
A_52_P1091821	Zfp664	5	0.999971	0.00186792	up	1.53807	1.53807	0.621119	1.69481
A_52_P16151	Vti1a	19	0.999971	0.0260483	down	2.09234	-2.09234	-1.06512	1.68738
A_52_P1027959	Macrod2	2	0.999971	0.0173681	down	1.94336	-1.94336	-0.958551	1.68729
A_52_P138906	Afdn	17	0.999971	0.0360962	down	2.24575	-2.24575	-1.1672	1.68373
A_51_P423737	Spsb1	4	0.999971	0.00102921	up	1.47752	1.47752	0.563175	1.68248
A_52_P389105	Prkag2	5	0.999971	0.0196623	down	1.94094	-1.94094	-0.956757	1.63258

## Sheet: Hypothalamus_CombinedTop50
Data file S2. Top 50 differentially expressed transcripts in the hypothalamus from the combined p value / fold change score.
ProbeName	Gene name	Chromosome	Corrected p	p	Regulation in KO	X	FC..abs.	FC	Log.FC	Combined score
A_51_P514139	Prdm16	4	1.38e-07	3.35e-12	down	32.8228	7.26211	-7.26211	-2.86039	32.8228
A_51_P514405	Slc2a5	4	0.000226	1.56e-08	down	13.3395	3.26864	-3.26864	-1.70869	13.3395
A_52_P322119	9330169L03Rik	4	0.0140707	3.41e-06	down	10.0062	3.55589	-3.55589	-1.83021	10.0062
A_51_P405956	AI428898	4	0.00245766	2.98e-07	down	9.50139	2.74342	-2.74342	-1.45598	9.50139
A_52_P632397	Phf13	4	0.000687	6.66e-08	down	4.87638	1.60157	-1.60157	-0.679491	4.87638
A_52_P449718	Megf6	4	0.00652233	1.42e-06	down	4.60982	1.72705	-1.72705	-0.788311	4.60982
A_51_P167660	Atad3aos	4	0.068461	2.99e-05	down	4.18252	1.89796	-1.89796	-0.924452	4.18252
A_52_P448205	Clstn1	4	0.000226	1.65e-08	down	3.69631	1.38987	-1.38987	-0.47495	3.69631
A_51_P203277	Vmn1r66	7	0.988194	0.00168503	down	3.65334	2.49196	-2.49196	-1.31728	3.65334
A_51_P232281	Pla2g2d	4	0.023384	6.8e-06	up	3.51103	1.60152	1.60152	0.679446	3.51103
A_51_P142594	Rnf207	4	0.988194	0.0021362	up	3.451	2.44924	2.44924	1.29234	3.451
A_52_P497193	Noc2l	4	0.00409481	6.95e-07	down	3.28587	1.44753	-1.44753	-0.533592	3.28587
A_51_P475770	4933435E02Rik	18	0.988194	0.0141564	down	3.19689	3.31485	-3.31485	-1.72894	3.19689
A_51_P389244	Vmn1r26	6	0.988194	0.00525213	down	2.9722	2.46876	-2.46876	-1.30379	2.9722
A_51_P359516	Rtn4rl2	2	0.0820409	3.78e-05	up	2.95786	1.58977	1.58977	0.668819	2.95786
A_51_P464691	Prr27	5	0.988194	0.0269211	down	2.91839	3.62746	-3.62746	-1.85896	2.91839
A_51_P230583	Tnfrsf14	4	0.988194	0.00406645	up	2.83852	2.27722	2.27722	1.18727	2.83852
A_52_P293013	C4bp	1	0.367283	0.00024	up	2.7806	1.7031	1.7031	0.768166	2.7806
A_51_P211488	Cptp	4	0.055128	2e-05	up	2.74721	1.49967	1.49967	0.58464	2.74721
A_52_P539361	Faap20	4	0.00409481	6.08e-07	down	2.56981	1.33183	-1.33183	-0.413413	2.56981
A_51_P231128	Olfr704	7	0.988194	0.0222001	up	2.50657	2.85954	2.85954	1.51578	2.50657
A_52_P508962	Kcnab2	4	0.02081	5.55e-06	down	2.43641	1.37895	-1.37895	-0.463575	2.43641
A_52_P915125		5	0.988194	0.01137	down	2.39171	2.34592	-2.34592	-1.23015	2.39171
A_52_P416575	Trim61	8	0.988194	0.00375216	down	2.21236	1.88171	-1.88171	-0.912045	2.21236
A_52_P747599	Gm11412	4	0.988194	0.032532	down	2.20998	2.80017	-2.80017	-1.48551	2.20998
A_51_P425824	C1qtnf12	4	0.371951	0.000252	down	2.158	1.51538	-1.51538	-0.599678	2.158
A_51_P258493	Per3	4	0.113565	6.05e-05	down	2.15659	1.42529	-1.42529	-0.511253	2.15659
A_51_P169920	Samd11	4	0.00652233	1.32e-06	down	2.13735	1.28657	-1.28657	-0.36353	2.13735
A_51_P332309	Eomes	9	0.988194	0.0513955	up	2.11307	3.11496	3.11496	1.63922	2.11307
A_52_P550600	Rictor	15	0.988194	0.00346689	down	2.05591	1.78474	-1.78474	-0.835715	2.05591
A_52_P223168	Adra1a	14	0.10939	5.57e-05	down	2.01037	1.38758	-1.38758	-0.472568	2.01037
A_51_P109326	Col4a6	x	0.988194	0.0471953	up	1.94933	2.77016	2.77016	1.46997	1.94933
A_52_P291723	H2-M10.2	17	0.988194	0.0305392	down	1.92576	2.41331	-2.41331	-1.27101	1.92576
A_51_P277994	Oas2	5	0.988194	0.0029676	up	1.78379	1.63096	1.63096	0.705726	1.78379
A_52_P214828	Gm21704	y	0.988194	0.0322297	down	1.77888	2.28546	-2.28546	-1.19248	1.77888
A_51_P102867	CAAA01118383.1	4	0.0491186	1.67e-05	down	1.76932	1.29268	-1.29268	-0.370362	1.76932
A_51_P227999	Cst10	2	0.988194	0.00466166	down	1.69682	1.6561	-1.6561	-0.727794	1.69682
A_52_P633353	Igfbpl1	4	0.988194	0.0152035	up	1.69505	1.90837	1.90837	0.932342	1.69505
A_52_P172798	Nsrp1	11	0.988194	0.0446101	up	1.67326	2.36024	2.36024	1.23893	1.67326
A_51_P112319	Hoxd11	2	0.988194	0.0497317	down	1.6579	2.41499	-2.41499	-1.27202	1.6579
A_52_P1180433	Gm11674	11	0.988194	0.0486575	down	1.65505	2.39605	-2.39605	-1.26066	1.65505
A_52_P295432	Cxcl5	5	0.988194	0.0482952	up	1.6416	2.37401	2.37401	1.24733	1.6416
A_52_P875073	A930019D19Rik	2	0.988194	0.0256631	down	1.62176	2.02727	-2.02727	-1.01954	1.62176
A_51_P107701		4	0.988194	0.0342977	down	1.61457	2.14696	-2.14696	-1.1023	1.61457
A_51_P227202	Gm47204	9	0.530521	0.000411	up	1.60391	1.38863	1.38863	0.473666	1.60391
A_52_P843941	Pld1	3	0.988194	0.059226	down	1.56122	2.41477	-2.41477	-1.27188	1.56122
A_51_P121915	Rdh16f2	10	0.988194	0.0166828	up	1.55253	1.83187	1.83187	0.87332	1.55253
A_51_P414746	Defb15	8	0.988194	0.0188469	down	1.54622	1.86153	-1.86153	-0.896487	1.54622
A_51_P458451	Adipoq	16	0.988194	0.00575207	down	1.541	1.61093	-1.61093	-0.687891	1.541
A_52_P511005	Gmnn	13	0.988194	0.0418541	up	1.51162	2.13874	2.13874	1.09676	1.51162
