# Supplementary material for: A Topological Cluster of Differentially Regulated Genes in Mice Lacking PER3
Source: Front Mol Neurosci. 2020 Feb 13;13:15. doi: 10.3389/fnmol.2020.00015 (PMC7031657; doi:10.3389/fnmol.2020.00015)
Supplement: Supplementary file 3 [file Table_3.XLSX]

## Sheet: Eye Rank Probes
Data file S3. Differentially expressed probes/genes in the eye by rank product analysis.
Probe_name	Gene name
A_51_P147493
A_51_P148602	Cxcr2
A_51_P162636
A_51_P232244
A_51_P400480
A_52_P1059567
A_52_P322119
A_52_P385088	Parp2
A_52_P473266
A_52_P589808	Ighv1-64
A_52_P683525
A_52_P915307
A_51_P102180	Gm5002
A_51_P102393	Samd11
A_51_P102883	Muc5ac
A_51_P124534	Coro2a
A_51_P141546	Orm2
A_51_P142350	Sdhaf3
A_51_P142594	Rnf207
A_51_P144330	4930431F10Rik
A_51_P147213	3300002I08Rik
A_51_P151211	Scgb1b2
A_51_P156955	Cfd
A_51_P160713	Alb
A_51_P161401	Ankrd44
A_51_P162794	Gzma
A_51_P166339	Avil
A_51_P178772	Ces1f
A_51_P180314	Mup9
A_51_P180341
A_51_P187832	Olfr460
A_51_P188141	Ltf
A_51_P190052	Gm45889
A_51_P190979	Olfr1166
A_51_P193316
A_51_P196997	Soat2
A_51_P197137	Olfr370
A_51_P210227	Dlc1
A_51_P212068	Aoc1
A_51_P218510	C2cd6
A_51_P220336	Vmn2r88
A_51_P221114	4930533I22Rik
A_51_P222651	Crbn
A_51_P226066	4930562A09Rik
A_51_P230583	Tnfrsf14
A_51_P230589	Tnfrsf14
A_51_P235945	Hp
A_51_P239737	Pigr
A_51_P243667	Aox4
A_51_P250217	Pck1
A_51_P251664	Csn1s2b
A_51_P263033	Muc13
A_51_P268391	Gp2
A_51_P268673	1010001N08Rik
A_51_P271091	Plcxd2
A_51_P271107	Mcf2
A_51_P279693	Cyp1a1
A_51_P283456	Cyp2e1
A_51_P288138	Fpr2
A_51_P290202	Hoxb13
A_51_P292341	Chrm2
A_51_P294131	Rfwd3
A_51_P294235	Cxcl17
A_51_P305008	Plekha6
A_51_P307828	Defb41
A_51_P308778	Olfr352
A_51_P311699	Serpine3
A_51_P315941	Prkd3
A_51_P324633	Elovl3
A_51_P325065	Olfr1005-ps1
A_51_P336325	Orm1
A_51_P336599	Kcne3
A_51_P353895	Sult1c2
A_51_P354126	Reg3g
A_51_P363729	Prg3
A_51_P369906	Olah
A_51_P371745	Havcr1
A_51_P374760	Pcbp3
A_51_P378063	Aqp7
A_51_P386870	Sprr2f
A_51_P387528	Ak7
A_51_P389244	Vmn1r26
A_51_P397176	Nsl1
A_51_P398118	Vmn1r208
A_51_P398423	Trpm5
A_51_P400957	Ankmy1
A_51_P401761	Cdh10
A_51_P402943	S100a9
A_51_P406549	Gm6619
A_51_P417747	Kap
A_51_P433789	Agr3
A_51_P440315	Gys2
A_51_P442142	Trp53tg5
A_51_P443642	Olfr1454
A_51_P444137	Syce1
A_51_P445422	Olfr695
A_51_P451799	Espn
A_51_P461703	Mup15
A_51_P467076	Cyp2b9
A_51_P478581	Fam186a
A_51_P480320	Usp24
A_51_P487175	Acsm3
A_51_P487434	Olfr167
A_51_P489092	9430007A20Rik
A_51_P489367	Cyp3a25
A_51_P490323	Pzp
A_51_P491627	Scgb2b20
A_51_P492339	Cyp2b13
A_51_P501664	Prex2
A_51_P504194	Il1f6
A_51_P504884	Tff1
A_51_P510420	Obp1a
A_51_P513598	1700017N19Rik
A_51_P514139	Prdm16
A_51_P514405	Slc2a5
A_52_P1027959	Macrod2
A_52_P1043894	Gm43443
A_52_P1044262	Kit
A_52_P1100477
A_52_P1124036
A_52_P1132525
A_52_P113487	Poldip3
A_52_P1140740	Bach2
A_52_P1155746	Ptprk
A_52_P1157548
A_52_P1171681	Ube2j2
A_52_P1172884	Pde4d
A_52_P1180232	Tanc2
A_52_P1187863	Fat3
A_52_P133538	Gtsf2
A_52_P133594	C3
A_52_P137778	A530053G22Rik
A_52_P138581	Evi2b
A_52_P138906	Afdn
A_52_P139316	Mup13
A_52_P143504	Fip1l1
A_52_P15388	Ltf
A_52_P15674	4930442H23Rik
A_52_P16151	Vti1a
A_52_P166808	Ptpn4
A_52_P169869	Ube2t
A_52_P170685	Mup-ps19
A_52_P185643	1500026H17Rik
A_52_P23456	Bpifb9a
A_52_P235880	Gm5134
A_52_P240078	2810403A07Rik
A_52_P243425	Kcne3
A_52_P245277	FO082317.1
A_52_P246703	Ak7
A_52_P256090	Erbb4
A_52_P257758	Reg4
A_52_P260754	Ankef1
A_52_P267600	Mobp
A_52_P272906	Fbxl12os
A_52_P275904	Igkv8-34
A_52_P278630	4930447C04Rik
A_52_P280253	Enthd1
A_52_P287692	Stk32c
A_52_P287772	Itga6
A_52_P288892	Klra4
A_52_P292596	Exosc1
A_52_P310511	Car6
A_52_P315766	Cyp2j5
A_52_P329451	Mbp
A_52_P348256	Mup9
A_52_P373145	Zfp142
A_52_P384465	Mobp
A_52_P386682	Pcgf3
A_52_P387467	Mup6
A_52_P389105	Prkag2
A_52_P402127	Mup9
A_52_P410495	2310057J18Rik
A_52_P416575	Trim61
A_52_P4296	Vmn2r8
A_52_P449993	Ifitm10
A_52_P464612	Zfp385b
A_52_P464640	Exph5
A_52_P466171	Ints6
A_52_P467511	Sp8
A_52_P469345	Espn
A_52_P483324
A_52_P483983	Cfd
A_52_P485654	1810010K12Rik
A_52_P494168	Prr18
A_52_P498396	Neil2
A_52_P501007	Ugt2b5
A_52_P508962	Kcnab2
A_52_P510634	9130227L01Rik
A_52_P511005	Gmnn
A_52_P517970	1700019J19Rik
A_52_P523516	Hapln2
A_52_P539761	Pde4b
A_52_P547456	Lce1f
A_52_P55627	Mrgpra2b
A_52_P556908	Dlx6
A_52_P564544	Fabp4
A_52_P569897	5430419D17Rik
A_52_P570679	Scgb2b24
A_52_P571175	Tex14
A_52_P580853	Ccr2
A_52_P585224	Elp4
A_52_P5942	Cd200r3
A_52_P611902	Camsap2
A_52_P622314
A_52_P632980	Gm12601
A_52_P64707	Foxa3
A_52_P647326	Acvr1c
A_52_P656254	Gm6619
A_52_P660892	Eif3a
A_52_P662860	Olfr701
A_52_P715745
A_52_P762514	Sucla2
A_52_P763332	Clstn1
A_52_P771288	Kansl1l
A_52_P80702	4930503B20Rik
A_52_P81231	Acpp
A_52_P819745	Pde1c
A_52_P84027	Cyp7a1
A_52_P884135
A_52_P900135	Pde4b
A_52_P907974	Wnk1
A_52_P915268	Gm11264
A_52_P946357
A_52_P979867	Gm29674
A_52_P995597	Syne2
A_52_P996487	Btrc

## Sheet: Hypothalamus Rank Probes
Data file S3. Differentially expressed probes/genes in the hypothalamus by rank product analysis.
Probe_name	Gene name
A_51_P514139	Prdm16
A_52_P322119
A_51_P464691	Prr27
A_51_P514405	Slc2a5
A_51_P475770
A_51_P405956
A_52_P747599	Gm11412
A_51_P202331	Bpifa1
A_51_P389244	Vmn1r26
A_51_P203277	Vmn1r66
A_52_P291723	H2-M10.2
A_52_P387837
A_52_P508750	Grn
A_51_P388310	Cdk6
A_52_P1180433	Gm11674
A_51_P112319	Hoxd11
A_52_P525287	Rhobtb2
A_51_P503138	Rab31
A_52_P513085	Ptgr2
A_52_P843941	Pld1
A_52_P607820
A_51_P106968	9330178D15Rik
A_52_P1075947	Gm19303
A_52_P99885	Zcwpw2
A_51_P128248	Ighv1-25
A_52_P915125
A_51_P428730	Yeats2
A_51_P322396	Ugt3a1
A_52_P12942	Phactr1
A_51_P107701
A_51_P160255	Mylk3
A_52_P218188	Abcc8
A_52_P214828	Gm21704
A_52_P843185	Dcun1d3
A_52_P652885	Zbtb46
A_51_P414746	Defb15
A_51_P134913	Cpox
A_52_P257758	Reg4
A_51_P167660	Atad3aos
A_52_P803414	Rftn1
A_52_P891818	Magi1
A_52_P901184	Iqcm
A_51_P460107	Shc4
A_52_P119981	Ska1
A_52_P347691	Cyp4a28-ps
A_51_P115800	Olfr770
A_52_P190373	Dach1
A_52_P142981
A_51_P272341	Ighv1-66
A_52_P622355	Iglv2
A_51_P199249	Olfr272
A_51_P149002	Nkx2-6
A_52_P714766	Etv6
A_52_P875073	A930019D19Rik
A_52_P763309	Ptch1
A_52_P207163	Eda2r
A_52_P371108	Cdc6
A_52_P786882	Frmd4b
A_51_P409583	Pear1
A_52_P1100751	Gm48102
A_52_P366958	A730020M07Rik
A_52_P394626	A930037H05Rik
A_52_P386682	Pcgf3
A_52_P416575	Trim61
A_52_P1107802
A_51_P405342	Gm28928
A_52_P614453
A_51_P385928	Prom2
A_52_P449718	Megf6
A_51_P154618	Dnah6
A_51_P279601	Mtdh
A_52_P860519	Fam35a
A_52_P748461	Shroom4
A_51_P390926	Ghr
A_52_P253025	Neo1
A_52_P213731	Tas2r107
A_51_P329460	Gja3
A_52_P54463	Klf5
A_52_P1124261	Zfp72
A_51_P123655	Kera
A_51_P471900
A_52_P438342	Rabl6
A_52_P553109	Zfp385b
A_51_P505292	Gkn1
A_51_P318999	Cdx1
A_51_P500356	Tbc1d21
A_52_P298710	Rnmt
A_51_P267180	4930517O19Rik
A_52_P803823	Ptbp3
A_52_P316362	Tcf7l2
A_52_P478501	Cenpp
A_51_P265089	2610206C17Rik
A_52_P1076447	Galntl6
A_51_P271930	1700018B08Rik
A_51_P334545	Rp1l1
A_51_P227999	Cst10
A_51_P469568	Cldn13
A_52_P1181142	A630001G21Rik
A_52_P457123	2810429I04Rik
A_52_P117771	Gm4759
A_52_P979897	Gnaq
A_51_P426353	Ucp1
A_52_P219089	Olfr66
A_52_P682557	BC053393
A_52_P429521
A_52_P915268	Gm11264
A_52_P550600	Rictor
A_51_P198684	Gm5591
A_52_P632397	Phf13
A_51_P406931	Olfr722
A_51_P374335	Olfr354
A_51_P233532	4930519F16Rik
A_52_P127776	Pop4
A_52_P1043634	Themis
A_51_P243103	Pou2f1
A_52_P292354	Ptgdr
A_52_P384654	Trim2
A_52_P53507	Ighv14-4
A_51_P173957	Herc1
A_51_P200388	Htr2b
A_51_P269356	Olfr846
A_52_P941235
A_52_P632980	Gm12601
A_52_P676403	Cxcl11
A_52_P549892
A_51_P458451	Adipoq
A_52_P407946
A_51_P387348	Adora2a
A_51_P518156	Tomm20l
A_52_P1044441	Rorb
A_52_P553408	Phldb2
A_52_P333190	4933427D14Rik
A_52_P143252	Pak7
A_52_P327874	Gm43379
A_51_P322851	Olfr622
A_52_P291083	Nobox
A_51_P433908	4930524N10Rik
A_52_P364914
A_52_P899945
A_51_P327491	Apoa4
A_51_P140524	Nav3
A_52_P715204
A_52_P74106	Ighg2b
A_52_P345989	Map4
A_52_P297236	Apba1
A_52_P353155	Nlrp9b
A_51_P516941	Gm5415
A_51_P252596	Sorbs2
A_51_P100238	Olfr323
A_51_P405638	Ighv9-3
A_51_P212068	Aoc1
A_51_P344636	Olfr476
A_52_P33039	Zmat3
A_51_P173801	Vmn1r22
A_52_P1196617	Npas3
A_52_P566653	Wnk1
A_52_P292404	Apoa5
A_52_P161417	C730027H18Rik
A_52_P460882	Lrp2
A_51_P457237	Xlr4e-ps
A_51_P425824	C1qtnf12
A_51_P340060	Setbp1
A_51_P409327	Armcx6
A_51_P257151	Adipor2
A_51_P429865	Msh5
A_52_P572063	C230072F16Rik
A_52_P93547	Gm14033
A_52_P206132
A_52_P386109	Gm11639
A_51_P364225	Raph1
A_51_P372680	Lrp1b
A_52_P241335
A_52_P508391	Dkk1
A_51_P321046	Abi3bp
A_51_P106202
A_52_P8270	4933432K03Rik
A_51_P257175	Krt76
A_52_P684066	Zim1
A_52_P499907	Kcnj1
A_51_P200087	4930444G20Rik
A_52_P491872	Gpr146
A_52_P620154	Rgmb
A_52_P290457	Adam12
A_52_P617452
A_52_P264458	Ppp3ca
A_51_P333518	Sh3rf2
A_51_P421118
A_51_P306215	3100002H09Rik
A_52_P842938
A_51_P134993	Clca4a
A_52_P303517	Rcbtb2
A_52_P923039	Tsen2
A_52_P113660	Chaf1b
A_51_P170747	1700016H13Rik
A_51_P102607
A_52_P532313	Slc25a43
A_51_P468807	4921528I07Rik
A_52_P439887	Cfap46
A_51_P127149	A730013G03Rik
A_52_P771161	Rnf157
A_51_P305019	Babam2
A_51_P128643	Zmiz1
A_52_P979722	AW554918
A_51_P116071	Gm15328
A_51_P346575	Rhag
A_52_P307874	Zbtb38
A_51_P179103	Tshr
A_52_P655206
A_52_P424620	Phc2
A_51_P299260	Acad11
A_52_P291	Adcy7
A_52_P811874	Erh
A_52_P492189	Pid1
A_52_P497193	Noc2l
A_51_P471608	Olfr1336
A_51_P190312	Klhl13
A_51_P195862	Tmem164
A_52_P374983	9330175E14Rik
A_52_P622850	Hes5
A_51_P222566	2610528J11Rik
A_52_P524366	Gm16475
A_52_P121015
A_52_P1084025
A_52_P557496	Atad5
A_52_P656845	Mtnr1a
A_52_P1155947	Eif4b
A_51_P258493	Per3
A_52_P577673	Hook3
A_52_P11061	Tomm70a
A_51_P309874
A_52_P297822
A_51_P343772	Slc25a42
A_51_P352885	Nacad
A_51_P479158	Iqch
A_51_P131494	Foxk2
A_51_P264695	Crym
A_52_P721591
A_52_P545575	Deaf1
A_52_P1028738
A_52_P198358	4932438A13Rik
A_52_P210270	Gm9899
A_52_P96939	Pqlc1
A_52_P620766	Atf7ip2
A_52_P685999	Mettl7b
A_52_P979517	Fat3
A_51_P368450	Gm5154
A_52_P655687	Egfl6
A_52_P187210	Bsx
A_51_P116289	Mtfr2
A_51_P352773
A_52_P78168	Ptch1
A_52_P304991	Olfr153
A_52_P226307	Rdx
A_52_P223168	Adra1a
A_52_P98752	Arhgef15
A_51_P253857	Olfr27
A_52_P12840	Mab21l3
A_52_P14506	Mug-ps1
A_52_P411076	1700028K03Rik
A_51_P159641	Olfr203
A_51_P348258	Qk
A_52_P686701	Nfam1
A_51_P101146	Serpinb2
A_52_P448205	Clstn1
A_51_P441135
A_52_P595663	Knstrn
A_52_P508962	Kcnab2
A_52_P544103	Setd1a
A_52_P525989	4930584F24Rik
A_52_P1035697
A_52_P24328	Emb
A_51_P343474	Krt2
A_52_P676717	Rsf1os2
A_52_P455619	Gipr
A_52_P14085	Ube2d1
A_51_P167185	Lrp1b
A_52_P324042	Serpina1b
A_51_P246104	1700019M22Rik
A_52_P1028096	Frmd5
A_51_P518412	Olfr763
A_52_P170685	Mup-ps19
A_51_P509679	Igha
A_52_P472523	Sacs
A_51_P461703	Mup15
A_51_P160713	Alb
A_51_P241319	Cilp
A_52_P412506	Mup5
A_51_P255952
A_51_P362176	Fgg
A_52_P160527	Zkscan2
A_51_P283456	Cyp2e1
A_51_P138165
A_51_P424854	Ahsg
A_52_P463154	Olfr309
A_52_P672903	Iglv2
A_52_P342860	Ces1c
A_52_P655278	Mas1
A_51_P236303	Serpina1d
A_52_P348256	Mup9
A_52_P93380	Als2cr12
A_52_P146711	Tshb
A_51_P111325	Numa1
A_51_P147850	Hand2
A_51_P187750	Neurl3
A_51_P407323	F5
A_51_P203850
A_51_P115229	Vmn1r81
A_51_P504362	Cga
A_52_P370162	Lpar4
A_52_P221593
A_51_P487818	Fabp1
A_51_P240036	Serpina3k, Serpina3m, Serpina3c
A_52_P251450	Cldn2
A_51_P411335	Olfr61
A_52_P439358	Kl
A_52_P373292	A930017M01Rik
A_52_P429826	Pax5
A_52_P547696	Nrxn1
A_51_P444084	Suclg2
A_52_P489202	4732465J04Rik
A_52_P241220	Tunar
A_52_P210672	Eprn
A_52_P1059369	Ppm1l
A_51_P461569	Galntl6
A_52_P423814	Cox8b
A_52_P923591	Grm7
A_52_P86635	D030068K23Rik
A_52_P338748
A_51_P379341	Neurod2
A_52_P467675	Ankrd63
A_51_P259765	Erich6b
A_51_P268641	A1cf
A_52_P699445
A_52_P549815	Dsp
A_52_P460791	Ppy
A_52_P1084507
A_51_P403814	Slc4a5
A_51_P372456	Wdr86
A_51_P477481	Prr32
A_52_P730528	7630403G23Rik
A_52_P439509	Xlr5a
A_52_P646858	Car12
A_51_P404463	1500015O10Rik
A_51_P483241	Cnpy1
A_51_P216679	Anxa10
A_52_P940077	Csad
A_52_P378493	Tbata
A_52_P996015	Prkg1
A_52_P610987	Slc28a3
A_52_P684817	5330437M03Rik
A_51_P137293	Samd3
A_51_P492047	Fam3b
A_52_P75027	Pard3
A_52_P65496	Iqgap2
A_52_P134530	Rbm47
A_52_P2236	Homez
A_51_P168960	Cnpy1
A_52_P980581	Gm42815
A_52_P60194	C4bp
A_52_P497526	Ipo5
A_51_P484158	Steap1
A_51_P340726	1500026H17Rik
A_52_P663239	Angptl2
A_52_P536411	Cul7
A_51_P311235	Ighg2c
A_51_P208891	Vmn1r-ps26
A_52_P622667	Foxc1
A_51_P331690	Rbp3
A_51_P408800	Rftn1
A_52_P787408	Usf3
A_52_P364120
A_51_P162144	Oca2
A_52_P244109	Xirp2
A_51_P408343	Ifi204
A_51_P176396	Ahcyl2
A_52_P80944	Zfp36
A_51_P285206	Cd3d
A_52_P523712	Tbx5
A_52_P584335	Folr1
A_51_P227202
A_51_P286431
A_52_P537113	Rad54l
A_51_P427476	Mxra8
A_52_P304720	Crlf1
A_52_P1164335	Grm7
A_52_P271806	9530026P05Rik
A_52_P497134	Dlx4os
A_52_P779708	Epha3
A_51_P460332	Apoc4
A_52_P686392	Ighv1-82
A_52_P449084	Fmr1nb
A_52_P140383	AC154478.1
A_51_P473498	Gpr171
A_52_P1100268	Nlgn1
A_52_P420665	Uts2b
A_51_P139392
A_51_P388471	Dydc1
A_51_P521106	Ttn
A_52_P341204	2610307P16Rik
A_51_P459944	Tcf21
A_52_P1187786	Gm44535
A_52_P244048	Zbtb49
A_51_P146223	Krtdap
A_52_P851691	Phip
A_52_P184257	Steap1
A_51_P329394	Folr1
A_51_P309955	Arhgap28
A_51_P413866	Gm20547
A_52_P763332	Clstn1
A_52_P142888	Clec5a
A_52_P425734	Afm
A_52_P335587	Prrx1
A_52_P121440	Gm37563
A_51_P151564	A730036I17Rik
A_52_P1156254	2310001H17Rik
A_51_P444447	Cebpd
A_52_P545512	Platr22
A_52_P677159	Gm26891
A_51_P171510	Olfr487
A_52_P971616
A_51_P355605	Mib1
A_52_P314985	Vmn2r115
A_52_P564444	A530064D06Rik
A_52_P380418	Rarg
A_52_P88091	Dsg2
A_52_P94983	Pla2g5
A_51_P385086	Thpo
A_52_P523946	Ddx58
A_52_P431612	Gm1966
A_51_P438967	Gpnmb
A_51_P330918	Habp2
A_51_P354616	Tcrg-C2
A_52_P617014	4930519F16Rik
A_51_P469724	Vmn1r46
A_51_P321734	Bhmt2
A_52_P14686	Dtl
A_52_P359819	Ntf5
A_52_P216820	Rtp2
A_52_P996664	Anks1b
A_51_P400123	Pik3c3
A_51_P295787	Vmn1r62
A_52_P478935	Cd5
A_52_P234864	Mapk6
A_52_P127569	Pigg
A_51_P341066	Sla
A_51_P438394	Gm37580
A_52_P346914	Tmem131
A_51_P316951	Wipf3
A_52_P533585
A_52_P112159	Kl
A_52_P210909	Pkd2l2
A_52_P483336	Ms4a1
A_51_P441199	Olfr19
A_52_P440836	Egr3
A_52_P325372	Ntng1
A_52_P534657	Cenpk
A_52_P158618	Hspa13
A_51_P400217	Vpreb1
A_52_P105020	5830428M24Rik
A_51_P244633	Fscn2
A_51_P265444	Gm14085
A_52_P1188270
A_51_P415095
A_52_P295491	Gm14285
A_52_P164797	Lct
A_52_P1076613	Dst
A_52_P46881	AL844841.3
A_51_P249073	Speer4f1
A_51_P146149	Napsa
A_51_P244810	Trmt13
A_51_P174961	F10
A_52_P875160
A_51_P520639	Mslnl
A_51_P162671	Folr2
A_52_P465971	Dmrt3
A_51_P475689	Cd209b
A_51_P112796	Il1f5
A_52_P679105	Prss23
A_51_P140710	Ccl3
A_52_P656418	Met
A_51_P499623	Mlana
A_51_P316871	Srpx
A_51_P108659	Pon1
A_52_P1036200
A_51_P213597	Hist1h2ac
A_52_P669128	Slc5a1
A_52_P1179549	6820402A03Rik
A_51_P137604	Fcna
A_51_P186547	Pah
A_51_P377171	Tespa1
A_52_P642197	Mapk10
A_52_P363951	Thbs1
A_52_P546200	Glis3
A_51_P136005	Olfr501-ps1
A_51_P353221	Thbs4
A_51_P369906	Olah
A_51_P212611	Nat3
A_52_P15300	Hoxb2
A_51_P242859	Akr1c12
A_51_P501260	Hist1h1d
A_51_P508919	Tas1r1
A_51_P510031	Ugt2a1
A_51_P410387	Apol10b
A_52_P145582	Ism1
A_52_P795553	Prkg1
A_52_P407191	Cct8l1
A_51_P196044	Vmn2r42
A_52_P405772	Plat
A_51_P110421
A_51_P211488	Cptp
A_52_P446431	Mx1
A_52_P224760	Ptgs2
A_52_P552560	4930578I06Rik
A_52_P154918	Tmem72
A_51_P107901	Tmcc1
A_51_P389834	Zpld1
A_51_P113475	Pctp
A_52_P817257	Smim22
A_52_P212869	Eif4e
A_51_P230589	Tnfrsf14
A_52_P676851	Ak3
A_51_P408346	Ifi204
A_52_P115369	1700018A04Rik
A_51_P270426	Egr4
A_51_P330658	Btbd7
A_51_P469789	Agxt
A_51_P219139	Rnf169
A_52_P49827	Mfsd14a
A_51_P320340	Prph2
A_51_P431179
A_51_P151888
A_52_P59124	Ms4a7
A_52_P453013	Fabp2
A_51_P399789	Krtap12-1
A_52_P425839	Retnlg
A_51_P242400	Krt8
A_51_P465211	Wfdc2
A_52_P118624	Acaca
A_52_P672761	Tec
A_51_P455295	Ces2f
A_52_P60707	Cylc2
A_52_P65165	Slc30a5
A_51_P210732	Vmn1r82
A_52_P899685	Ppp1r12b
A_51_P484998	Hgf
A_51_P104687	Gh
A_52_P424970	Itgal
A_52_P1044655	Vcan
A_52_P270175	Mmp28
A_52_P598506	Ttll4
A_52_P340187	Pon2
A_51_P344925	Lsamp
A_51_P101460	Dsp
A_51_P225845	Olfr1543-ps1
A_51_P137709	Calml3
A_52_P271061	Kbtbd12
A_51_P182490	Atg2b
A_51_P125096	Fopnl
A_52_P476535	Defa27
A_51_P167562
A_52_P610885	Naalad2
A_52_P762611
A_52_P205710	Myl10
A_52_P971898
A_52_P272936	Pbdc1
A_52_P1013543	Gm13522
A_51_P116651	Dpt
A_51_P410421	Gm5538
A_51_P116976	Ptprm
A_52_P407506	Gm3053
A_51_P422388
A_52_P551856	Rnft1
A_51_P207253	Lrrc69
A_52_P643893	1700028E10Rik
A_52_P127572	Elf4
A_51_P102471	Pglyrp2
A_52_P415319	Runx2
A_52_P134762	Ifi203
A_52_P963853
A_52_P482543	Gm30302
A_52_P1148677
A_51_P248595	Tmem27
A_51_P359516	Rtn4rl2
A_52_P317346
A_51_P381069	Chrna9
A_52_P168575	Fam169b
A_52_P674808	Chrdl1
A_52_P800301	Ube2u
A_51_P136750	Spty2d1
A_51_P334335	Isl2
A_51_P478774	Art1
A_51_P195203	Arl13a
A_52_P616492	Ccdc73
A_51_P429335	Prss16
A_52_P207314	Htra4
A_52_P629895	Adh1
A_51_P184936	Zbp1
A_52_P253757	LT629147.3
A_51_P131840	Cst12
A_51_P293489	Rbm47
A_52_P333097	Mcoln3
A_51_P431531	E2f8
A_51_P273979	Cenpa
A_51_P252565	Alox15
A_51_P229483	Olfr206
A_51_P232281	Pla2g2d
A_51_P428555	Adh1
A_52_P267717	Cd209b
A_51_P180423	Camp
A_51_P302576	Spn
A_52_P214646	1700026D11Rik
A_51_P112465	Piezo2
A_51_P453963	Adtrp
A_51_P496253	Slc6a4
A_51_P271394	Olfr1206
A_52_P242544	Dsp
A_51_P277994	Oas2
A_51_P354165	Apcs
A_52_P491623
A_52_P269704
A_52_P555664	B3gnt5
A_51_P423085	Cyp2j11
A_51_P169289	1700007K13Rik
A_52_P1092238	Brip1
A_52_P401504	Thbs4
A_52_P542502	Perm1
A_51_P471088	Vmn1r24
A_51_P328089	Crb3
A_52_P1084681
A_52_P70231	Adamts5
A_51_P356467	Cldn4
A_52_P650151	Flt1
A_51_P433789	Agr3
A_52_P521054	Serpinb8
A_52_P511843	Pax1
A_52_P738960	Dlg1
A_52_P552955	Dst
A_52_P370268	Crisp1
A_51_P394997	Neurod6
A_52_P404302	Olfml2a
A_52_P249733	Tcap
A_51_P335259	Fcrl5
A_51_P132530	Cldn22
A_52_P380710	Spaca5
A_51_P401386	Gm10610
A_51_P492153	Keg1
A_52_P444628	Cybb
A_52_P708817	Frk
A_51_P353569	Olfr748
A_51_P121915	Rdh16f2
A_52_P172416	Atp7a
A_52_P460584	Tnfrsf25
A_51_P350105	Akr1cl
A_52_P422540	Mbd5
A_52_P385809	Cplx4
A_52_P597603	Zfp369
A_52_P274911
A_51_P193975	Kcng3
A_52_P454430	Wipf3
A_52_P544885	Serpinb8
A_52_P906899
A_52_P939208	Gm19744
A_52_P810830	Gm13490
A_51_P219160	4933428M09Rik
A_51_P205850	Olfr1450
A_52_P867156	Dlgap2
A_51_P363187	Cxcl1
A_51_P344626	4930432E11Rik
A_52_P395342	4930412M03Rik
A_52_P351859	Hoxc10
A_51_P402943	S100a9
A_51_P394210	Fap
A_52_P732529	Taf9
A_51_P188141	Ltf
A_52_P299561	Rsbn1
A_51_P333549	Reg2
A_52_P66524	Ccdc63
A_51_P248345	Tfap2b
A_52_P86965	Ifi207
A_52_P115950	Gm35558
A_51_P443740	Fgf16
A_51_P464182	Mat1a
A_52_P237241	Adamts9
A_52_P153291	Ackr4
A_52_P467511	Sp8
A_52_P1035635	Tbc1d4
A_52_P171166	BC048679
A_51_P108555	Olfr437
A_52_P448749	Tc2n
A_51_P256827	S100a8
A_52_P3591	2006-09-01
A_51_P491635	Ly6g6e
A_52_P429450	Ngp
A_52_P609614	Xrn1
A_51_P353895	Sult1c2
A_52_P6524	Zfp541
A_51_P452890	Ssxb1
A_52_P593318	Arcn1
A_51_P510900	Serpini2
A_51_P153132	Kcne2
A_51_P515612	Dgkb
A_52_P293013	C4bp
A_51_P270997	Igfbpl1
A_52_P802475	1700092C02Rik
A_52_P478496	Prag1
A_52_P647102	Svep1
A_51_P473024
A_51_P299485	Mkl2
A_51_P265374	Vnn3
A_51_P441999	Zfp607a
A_52_P221325	Rac1
A_52_P639043	Glt8d2
A_51_P173114	Cdhr1
A_52_P339111	Rapgef2
A_52_P939822	Dmtn
A_51_P136294	Ms4a4b
A_52_P105381	Dgcr8
A_52_P301486	Pbx3
A_51_P424603	Ppfia1
A_51_P390038	Cpa6
A_52_P196776	Slc6a18
A_51_P381170	Gm43366
A_52_P151864	Gm4831
A_52_P148514	Hpse
A_52_P534537	Ovgp1
A_52_P525725	Olfr519
A_51_P313444	Fkbp6
A_52_P537827	Wdr72
A_52_P633353	Igfbpl1
A_52_P899396	Wscd2
A_52_P502717	Dpep2
A_52_P574720	Oit3
A_52_P373982	Grhl2
A_51_P359137	Doc2g
A_52_P475439	Doc2g
A_52_P186302	Fcrl5
A_52_P268563	Trdn
A_51_P510156	Lcn2
A_51_P335413
A_51_P241061
A_52_P314349
A_51_P168727	Dido1
A_52_P568200
A_52_P47461	Tas2r102
A_51_P304906	Nrxn3
A_51_P155514	Prl
A_52_P763511	Hpse2
A_52_P413395	Sln
A_52_P549881	1700030C10Rik
A_52_P555159	Speer4e
A_51_P220343	Wisp1
A_51_P180341
A_51_P447020	Ccdc83
A_51_P194149	Ttr
A_51_P422625	Arl11
A_51_P505653
A_52_P397438	5330416C01Rik
A_52_P30220	Sos2
A_51_P474498	Tac4
A_51_P487964	Olfr714
A_51_P510141	Lce1d
A_52_P511005	Gmnn
A_51_P436342	Hoxb5
A_51_P249608	Trdn
A_52_P172798	Nsrp1
A_51_P125205	Aqp1
A_52_P295432	Cxcl5
A_51_P236483	Dcpp1
A_51_P230583	Tnfrsf14
A_51_P142594	Rnf207
A_51_P108812	S100a5
A_51_P109326	Col4a6
A_51_P231128	Olfr704
A_51_P332309	Eomes
A_51_P256170	Akr1c18
