# Supplementary material for: A Topological Cluster of Differentially Regulated Genes in Mice Lacking PER3
Source: Front Mol Neurosci. 2020 Feb 13;13:15. doi: 10.3389/fnmol.2020.00015 (PMC7031657; doi:10.3389/fnmol.2020.00015)
Supplement: Supplementary file 5 [file Table_5.XLSX]

## Sheet: enrichment_results_wg_result156
Data file S5. Top 40 significant biological processes and molecular functions (FDR<0.05) for differentially expressed genes in the hypothalamus.
geneSet	description	link	size	overlap	expect	enrichmentRatio	pValue	FDR	userId
GO:1901701	cellular response to oxygen-containing compound	http://amigo.geneontology.org/amigo/term/GO:1901701	1054	57	26.1728	2.17783	2.66465e-08	0.000289275	Slc2a5;Rab31;Ugt3a1;Ptch1;Mtdh;Ghr;Klf5;Tcf7l2;Ucp1;Ptgdr;Htr2b;Cxcl11;Adipoq;Rorb;Apoa4;Sorbs2;C1qtnf12;Ppp3ca;Tshr;Adcy7;Pid1;Mup5;Ahsg;Mas1;Mup9;Fabp1;Kl;Ipo5;Zfp36;Folr1;Rarg;Folr2;Il1f5;Ccl3;Ptgs2;Eif4e;Acaca;Hgf;Gh;Defa27;Camp;Slc6a4;Brip1;Cybb;Atp7a;Mbd5;Cxcl1;Ltf;Tbc1d4;Ly6g6e;Rapgef2;Dmtn;Lcn2;Aqp1;Cxcl5;Col4a6;Akr1c18
GO:1901700	response to oxygen-containing compound	http://amigo.geneontology.org/amigo/term/GO:1901700	1591	74	39.5075	1.87306	1.02679e-07	0.000397507	Slc2a5;Rab31;Ugt3a1;Abcc8;Ptch1;Mtdh;Ghr;Gja3;Klf5;Tcf7l2;Ucp1;Ptgdr;Htr2b;Cxcl11;Adipoq;Rorb;Apoa4;Sorbs2;C1qtnf12;Dkk1;Ppp3ca;Tshr;Adcy7;Pid1;Gipr;Serpina1b;Mup5;Cyp2e1;Ahsg;Mas1;Serpina1d;Mup9;Fabp1;Kl;Ipo5;Zfp36;Folr1;Rarg;Dsg2;Pla2g5;Pik3c3;Lct;Folr2;Il1f5;Ccl3;Pon1;Ptgs2;Eif4e;Agxt;Krt8;Acaca;Hgf;Gh;Defa27;Adh1;Camp;Slc6a4;Brip1;Cldn4;Cybb;Atp7a;Mbd5;Cxcl1;Ltf;Reg2;Tbc1d4;Ly6g6e;Rapgef2;Dmt…
GO:0009719	response to endogenous stimulus	http://amigo.geneontology.org/amigo/term/GO:0009719	1504	71	37.3471	1.90108	1.09849e-07	0.000397507	Prdm16;Rab31;Ugt3a1;Abcc8;Ptch1;Ghr;Klf5;Tcf7l2;Ucp1;Ptgdr;Htr2b;Adipoq;Rorb;Sorbs2;Lrp2;C1qtnf12;Adipor2;Dkk1;Rgmb;Tshr;Pid1;Hes5;Rdx;Adra1a;Serpina1b;Cilp;Mup5;Ahsg;Mas1;Serpina1d;Mup9;Numa1;Cga;Kl;Nrxn1;Ipo5;Foxc1;Zfp36;Folr1;Tcf21;Rarg;Dsg2;Ntf5;Egr3;Folr2;Ptgs2;Eif4e;Agxt;Acaca;Gh;Runx2;Chrdl1;Adh1;Camp;Adtrp;Slc6a4;Brip1;Cldn4;Cybb;Atp7a;Mbd5;Reg2;Tfap2b;Fgf16;Tbc1d4;Ly6g6e;Rapgef2;Dmtn;Aqp…
GO:0022610	biological adhesion	http://amigo.geneontology.org/amigo/term/GO:0022610	1234	61	30.6425	1.9907	2.04692e-07	0.000555534	Bpifa1;Cdk6;Pear1;Adipoq;Adora2a;Phldb2;Apoa4;Wnk1;Rgmb;Adam12;Ppp3ca;Zmiz1;Hes5;Egfl6;Rdx;Clstn1;Emb;Frmd5;Fgg;Cldn2;Nrxn1;Dsp;Prkg1;Pard3;Nlgn1;Dsg2;Gpnmb;Cd5;Egr3;Ntng1;Dst;Mslnl;Folr2;Tespa1;Thbs4;Tnfrsf14;Prph2;Lsamp;Dpt;Ptprm;Alox15;Pla2g2d;Spn;Adtrp;Cldn4;Serpinb8;Dlg1;Cldn22;S100a9;Fap;Ltf;Adamts9;S100a8;Serpini2;Svep1;Rac1;Cdhr1;Dmtn;Hpse;Grhl2;Nrxn3
GO:0071495	cellular response to endogenous stimulus	http://amigo.geneontology.org/amigo/term/GO:0071495	1216	60	30.1956	1.98705	2.77297e-07	0.000602068	Prdm16;Rab31;Ugt3a1;Ghr;Klf5;Tcf7l2;Ucp1;Ptgdr;Htr2b;Adipoq;Rorb;Sorbs2;Lrp2;C1qtnf12;Adipor2;Dkk1;Rgmb;Tshr;Pid1;Hes5;Rdx;Cilp;Mup5;Ahsg;Mas1;Mup9;Numa1;Cga;Kl;Nrxn1;Ipo5;Foxc1;Zfp36;Folr1;Tcf21;Rarg;Ntf5;Egr3;Folr2;Ptgs2;Eif4e;Acaca;Gh;Runx2;Chrdl1;Camp;Slc6a4;Brip1;Cybb;Atp7a;Mbd5;Tfap2b;Fgf16;Tbc1d4;Ly6g6e;Rapgef2;Dmtn;Aqp1;Col4a6;Akr1c18
GO:0007155	cell adhesion	http://amigo.geneontology.org/amigo/term/GO:0007155	1223	59	30.3694	1.94275	7.4043e-07	0.00133968	Cdk6;Pear1;Adipoq;Adora2a;Phldb2;Apoa4;Wnk1;Rgmb;Adam12;Ppp3ca;Zmiz1;Hes5;Egfl6;Rdx;Clstn1;Emb;Frmd5;Fgg;Cldn2;Nrxn1;Dsp;Prkg1;Pard3;Nlgn1;Dsg2;Gpnmb;Cd5;Egr3;Ntng1;Dst;Mslnl;Folr2;Tespa1;Thbs4;Tnfrsf14;Prph2;Lsamp;Dpt;Ptprm;Alox15;Pla2g2d;Spn;Adtrp;Cldn4;Serpinb8;Dlg1;Cldn22;S100a9;Fap;Adamts9;S100a8;Serpini2;Svep1;Rac1;Cdhr1;Dmtn;Hpse;Grhl2;Nrxn3
GO:0051241	negative regulation of multicellular organismal process	http://amigo.geneontology.org/amigo/term/GO:0051241	1204	58	29.8976	1.93996	9.72021e-07	0.00150747	Prdm16;Cdk6;Abcc8;Zbtb46;Ptch1;Klf5;Tcf7l2;Adipoq;Rorb;Apoa4;Nav3;Wnk1;Dkk1;Ppp3ca;Adcy7;Hes5;Hook3;Tomm70a;Adra1a;Arhgef15;Fgg;Ahsg;Hand2;Cga;Neurod2;Prkg1;Foxc1;Usf3;Zfp36;Tbx5;Gpr171;Nlgn1;Mib1;Rarg;Gpnmb;Il1f5;Ccl3;Thbs4;Cptp;Ptgs2;Eif4e;Hgf;Ptprm;Pglyrp2;Rtn4rl2;Isl2;Adtrp;Slc6a4;Apcs;Adamts5;Hoxc10;Ltf;Adamts9;Ngp;Prag1;Rac1;Rapgef2;Grhl2
GO:0072359	circulatory system development	http://amigo.geneontology.org/amigo/term/GO:0072359	1069	53	26.5453	1.99659	1.27318e-06	0.00168958	Mylk3;Abcc8;Nkx2-6;Ptch1;Mtdh;Klf5;Tcf7l2;Gnaq;Htr2b;Sorbs2;Lrp2;Adipor2;Dkk1;Kcnj1;Adam12;Zmiz1;Tomm70a;Adra1a;Arhgef15;Qk;Hand2;Dsp;Prkg1;Cul7;Foxc1;Xirp2;Tbx5;Folr1;Tcf21;Prrx1;Mib1;Dsg2;Egr3;Thbs4;Ptgs2;Hgf;Ptprm;E2f8;Camp;Adtrp;Flt1;Tcap;Cybb;Atp7a;Fap;Tfap2b;Adamts9;Ngp;Rapgef2;Hpse;Grhl2;Aqp1;Eomes
GO:0001101	response to acid chemical	http://amigo.geneontology.org/amigo/term/GO:0001101	339	25	8.418	2.96983	1.40072e-06	0.00168958	Ptch1;Ucp1;Ptgdr;Adipoq;Rorb;Dkk1;Pid1;Gipr;Cyp2e1;Ipo5;Folr1;Rarg;Pik3c3;Folr2;Pon1;Ptgs2;Krt8;Acaca;Adh1;Slc6a4;Cybb;Atp7a;Aqp1;Col4a6;Akr1c18
GO:0051240	positive regulation of multicellular organismal process	http://amigo.geneontology.org/amigo/term/GO:0051240	1780	76	44.2007	1.71943	1.92077e-06	0.00208519	Prdm16;Hoxd11;Abcc8;Zbtb46;Mtdh;Ghr;Tcf7l2;Ucp1;Htr2b;Adipoq;Adora2a;Phldb2;Nlrp9b;Apoa5;Lrp2;Adipor2;Dkk1;Adam12;Ppp3ca;Zmiz1;Tshr;Atad5;Adra1a;Qk;Nfam1;Clstn1;Alb;Fgg;Ahsg;Numa1;Hand2;Kl;Nrxn1;Neurod2;Pard3;Cul7;Foxc1;Ifi204;Tbx5;Nlgn1;Clec5a;Cebpd;Thpo;Ddx58;Mapk6;Egr3;Cd209b;Il1f5;Ccl3;Fcna;Tespa1;Plat;Ptgs2;Tnfrsf14;Hgf;Gh;Runx2;Camp;Spn;Flt1;Dlg1;Cybb;Cxcl1;S100a9;Ltf;Fgf16;Rac1;Rapgef2;Dmt…
GO:0008283	cell proliferation	http://amigo.geneontology.org/amigo/term/GO:0008283	1924	80	47.7765	1.67446	2.73809e-06	0.00270224	Cdk6;Abcc8;Shc4;Dach1;Nkx2-6;Etv6;Ptch1;Cdc6;Klf5;Gkn1;Tcf7l2;Gnaq;Rictor;Htr2b;Cxcl11;Adipoq;Adora2a;Lrp2;Zmiz1;Tshr;Pid1;Hes5;Atad5;Hook3;Deaf1;Setd1a;Krt2;Mas1;Hand2;Prkg1;Foxc1;Oca2;Zfp36;Tbx5;Crlf1;Zbtb49;Prrx1;Rarg;Thpo;Gpnmb;Sla;Egr3;Vpreb1;Folr2;Srpx;Hist1h2ac;Thbs4;Ptgs2;Tnfrsf14;Hgf;Gh;Dpt;Ptprm;Elf4;Runx2;E2f8;Pla2g2d;Camp;Spn;Slc6a4;Brip1;Flt1;Pax1;Dlg1;Atp7a;Cxcl1;Fap;Ltf;Reg2;Tfap2b…
GO:0003690	double-stranded DNA binding	http://amigo.geneontology.org/amigo/term/GO:0003690	887	45	22.0259	2.04305	4.71615e-06	0.00426654	Dach1;Nkx2-6;Etv6;Cdc6;Pcgf3;Klf5;Cdx1;Tcf7l2;Pou2f1;Rorb;Nobox;Msh5;Hes5;Per3;Foxk2;Deaf1;Hand2;Pax5;Neurod2;Foxc1;Ifi204;Tbx5;Tcf21;Prrx1;Cebpd;Rarg;Ddx58;Egr3;Glis3;Hoxb2;Hist1h1d;Egr4;Elf4;Runx2;Ifi203;Zbp1;E2f8;Pax1;Neurod6;Hoxc10;Tfap2b;Ifi207;Pbx3;Hoxb5;Eomes
GO:0000977	RNA polymerase II regulatory region sequence-specific DNA binding	http://amigo.geneontology.org/amigo/term/GO:0000977	725	39	18.0031	2.16629	5.44762e-06	0.00446378	Dach1;Nkx2-6;Etv6;Pcgf3;Klf5;Cdx1;Tcf7l2;Pou2f1;Rorb;Nobox;Hes5;Foxk2;Deaf1;Hand2;Pax5;Neurod2;Foxc1;Ifi204;Tbx5;Tcf21;Prrx1;Cebpd;Rarg;Egr3;Glis3;Hoxb2;Egr4;Elf4;Runx2;Ifi203;E2f8;Pax1;Neurod6;Hoxc10;Tfap2b;Ifi207;Pbx3;Hoxb5;Eomes
GO:0001012	RNA polymerase II regulatory region DNA binding	http://amigo.geneontology.org/amigo/term/GO:0001012	731	39	18.1521	2.14851	6.60266e-06	0.00446378	Dach1;Nkx2-6;Etv6;Pcgf3;Klf5;Cdx1;Tcf7l2;Pou2f1;Rorb;Nobox;Hes5;Foxk2;Deaf1;Hand2;Pax5;Neurod2;Foxc1;Ifi204;Tbx5;Tcf21;Prrx1;Cebpd;Rarg;Egr3;Glis3;Hoxb2;Egr4;Elf4;Runx2;Ifi203;E2f8;Pax1;Neurod6;Hoxc10;Tfap2b;Ifi207;Pbx3;Hoxb5;Eomes
GO:1901699	cellular response to nitrogen compound	http://amigo.geneontology.org/amigo/term/GO:1901699	571	33	14.179	2.32739	6.78406e-06	0.00446378	Rab31;Ghr;Klf5;Htr2b;Adipoq;Sorbs2;C1qtnf12;Tshr;Pid1;Mup5;Ahsg;Mas1;Mup9;Kl;Ipo5;Folr1;Ddx58;Folr2;Ptgs2;Gh;Camp;Slc6a4;Brip1;Cybb;Atp7a;Mbd5;Tbc1d4;Ly6g6e;Rapgef2;Dmtn;Aqp1;Col4a6;Akr1c18
GO:0048598	embryonic morphogenesis	http://amigo.geneontology.org/amigo/term/GO:0048598	624	35	15.4951	2.25878	6.84288e-06	0.00446378	Hoxd11;Ptch1;Tcf7l2;Gnaq;Pou2f1;Htr2b;Adipoq;Phldb2;Wnk1;Lrp2;Dkk1;Tshr;Hes5;Deaf1;Hand2;Pax5;Foxc1;Tbx5;Folr1;Tcf21;Prrx1;Mib1;Rarg;Hoxb2;Runx2;Chrna9;Flt1;Dlg1;Tcap;Hoxc10;Sp8;Rac1;Grhl2;Hoxb5;Eomes
GO:0009888	tissue development	http://amigo.geneontology.org/amigo/term/GO:0009888	1844	76	45.79	1.65975	6.99008e-06	0.00446378	Cdk6;Hoxd11;Mylk3;Nkx2-6;Ptch1;Klf5;Cdx1;Tcf7l2;Cst10;Htr2b;Adipoq;Phldb2;Sorbs2;Apoa5;Lrp2;Dkk1;Krt76;Ppp3ca;Hes5;Tomm70a;Deaf1;4932438A13Rik;Rdx;Adra1a;Krt2;Ahsg;Numa1;Hand2;Kl;Pax5;Dsp;Prkg1;Pard3;Cul7;Foxc1;Usf3;Xirp2;Zfp36;Tbx5;Folr1;Crlf1;Tcf21;Krtdap;Prrx1;Mib1;Rarg;Dsg2;Gpnmb;Ntf5;Hoxb2;Ptgs2;Btbd7;Tec;Hgf;Runx2;Mcoln3;E2f8;Alox15;Crb3;Flt1;Pax1;Dlg1;Tcap;Atp7a;Ltf;Tfap2b;Adamts9;Rac1;Rap…
GO:0043565	sequence-specific DNA binding	http://amigo.geneontology.org/amigo/term/GO:0043565	1051	50	26.0983	1.91583	8.14919e-06	0.00470034	Prdm16;Hoxd11;Dach1;Nkx2-6;Etv6;Cdc6;Pcgf3;Klf5;Cdx1;Tcf7l2;Pou2f1;Rorb;Nobox;Zbtb38;Erh;Hes5;Per3;Foxk2;Deaf1;Bsx;Hand2;Pax5;Neurod2;Foxc1;Ifi204;Tbx5;Tcf21;Zbtb49;Prrx1;Cebpd;Rarg;Egr3;Dmrt3;Glis3;Hoxb2;Egr4;Elf4;Runx2;Ifi203;Isl2;E2f8;Pax1;Neurod6;Hoxc10;Tfap2b;Ifi207;Pbx3;Grhl2;Hoxb5;Eomes
GO:0044212	transcription regulatory region DNA binding	http://amigo.geneontology.org/amigo/term/GO:0044212	878	44	21.8024	2.01813	8.22647e-06	0.00470034	Dach1;Nkx2-6;Etv6;Pcgf3;Klf5;Cdx1;Tcf7l2;Pou2f1;Rorb;Nobox;Hes5;Per3;Foxk2;Deaf1;Hand2;Pax5;Neurod2;Foxc1;Ifi204;Tbx5;Tcf21;Prrx1;Cebpd;Rarg;Egr3;Glis3;Hoxb2;Egr4;Elf4;Runx2;Ifi203;E2f8;Pax1;Neurod6;Hoxc10;Taf9;Tfap2b;Ifi207;Zfp541;Pbx3;Grhl2;Gmnn;Hoxb5;Eomes
GO:0001067	regulatory region nucleic acid binding	http://amigo.geneontology.org/amigo/term/GO:0001067	881	44	21.8769	2.01126	8.95641e-06	0.00486154	Dach1;Nkx2-6;Etv6;Pcgf3;Klf5;Cdx1;Tcf7l2;Pou2f1;Rorb;Nobox;Hes5;Per3;Foxk2;Deaf1;Hand2;Pax5;Neurod2;Foxc1;Ifi204;Tbx5;Tcf21;Prrx1;Cebpd;Rarg;Egr3;Glis3;Hoxb2;Egr4;Elf4;Runx2;Ifi203;E2f8;Pax1;Neurod6;Hoxc10;Taf9;Tfap2b;Ifi207;Zfp541;Pbx3;Grhl2;Gmnn;Hoxb5;Eomes
GO:0000976	transcription regulatory region sequence-specific DNA binding	http://amigo.geneontology.org/amigo/term/GO:0000976	774	40	19.2199	2.08118	1.06093e-05	0.00548451	Dach1;Nkx2-6;Etv6;Pcgf3;Klf5;Cdx1;Tcf7l2;Pou2f1;Rorb;Nobox;Hes5;Per3;Foxk2;Deaf1;Hand2;Pax5;Neurod2;Foxc1;Ifi204;Tbx5;Tcf21;Prrx1;Cebpd;Rarg;Egr3;Glis3;Hoxb2;Egr4;Elf4;Runx2;Ifi203;E2f8;Pax1;Neurod6;Hoxc10;Tfap2b;Ifi207;Pbx3;Hoxb5;Eomes
GO:0003700	DNA-binding transcription factor activity	http://amigo.geneontology.org/amigo/term/GO:0003700	977	47	24.2607	1.93729	1.16325e-05	0.00568317	Dach1;Nkx2-6;Etv6;Pcgf3;Klf5;Cdx1;Tcf7l2;Pou2f1;Rorb;Nobox;Zbtb38;Hes5;Foxk2;Deaf1;Zkscan2;Hand2;Pax5;Neurod2;Homez;Foxc1;Ifi204;Tbx5;Tcf21;Zbtb49;Prrx1;Cebpd;Rarg;Egr3;Dmrt3;Glis3;Hoxb2;Egr4;Elf4;Runx2;Ifi203;E2f8;Pax1;Neurod6;Hoxc10;Tfap2b;Ifi207;Sp8;Zfp541;Pbx3;Grhl2;Hoxb5;Eomes
GO:0071417	cellular response to organonitrogen compound	http://amigo.geneontology.org/amigo/term/GO:0071417	509	30	12.6394	2.37353	1.22601e-05	0.00568317	Rab31;Ghr;Klf5;Htr2b;Adipoq;C1qtnf12;Tshr;Pid1;Mup5;Ahsg;Mas1;Mup9;Kl;Ipo5;Folr1;Folr2;Ptgs2;Gh;Camp;Slc6a4;Brip1;Cybb;Atp7a;Mbd5;Tbc1d4;Rapgef2;Dmtn;Aqp1;Col4a6;Akr1c18
GO:1990837	sequence-specific double-stranded DNA binding	http://amigo.geneontology.org/amigo/term/GO:1990837	808	41	20.0641	2.04345	1.26462e-05	0.00568317	Dach1;Nkx2-6;Etv6;Cdc6;Pcgf3;Klf5;Cdx1;Tcf7l2;Pou2f1;Rorb;Nobox;Hes5;Per3;Foxk2;Deaf1;Hand2;Pax5;Neurod2;Foxc1;Ifi204;Tbx5;Tcf21;Prrx1;Cebpd;Rarg;Egr3;Glis3;Hoxb2;Egr4;Elf4;Runx2;Ifi203;E2f8;Pax1;Neurod6;Hoxc10;Tfap2b;Ifi207;Pbx3;Hoxb5;Eomes
GO:0042127	regulation of cell proliferation	http://amigo.geneontology.org/amigo/term/GO:0042127	1590	67	39.4827	1.69695	1.30876e-05	0.00568317	Cdk6;Abcc8;Shc4;Dach1;Nkx2-6;Ptch1;Cdc6;Klf5;Gkn1;Tcf7l2;Gnaq;Rictor;Htr2b;Cxcl11;Adipoq;Adora2a;Lrp2;Zmiz1;Tshr;Pid1;Hes5;Atad5;Deaf1;Setd1a;Mas1;Hand2;Prkg1;Zfp36;Tbx5;Crlf1;Zbtb49;Prrx1;Rarg;Thpo;Gpnmb;Sla;Egr3;Folr2;Srpx;Hist1h2ac;Thbs4;Ptgs2;Tnfrsf14;Dpt;Ptprm;Runx2;Pla2g2d;Camp;Spn;Slc6a4;Brip1;Flt1;Dlg1;Atp7a;Cxcl1;Fap;Ltf;Reg2;Tfap2b;Fgf16;Rapgef2;Dgcr8;Hpse;Hpse2;Sos2;Aqp1;Akr1c18
GO:0051049	regulation of transport	http://amigo.geneontology.org/amigo/term/GO:0051049	1821	74	45.2188	1.63649	1.53202e-05	0.00639676	Bpifa1;Abcc8;Ptch1;Prom2;Tcf7l2;Gnaq;Htr2b;Cxcl11;Adipoq;Adora2a;Apoa4;Apba1;Wnk1;Apoa5;Lrp2;C1qtnf12;Adipor2;Dkk1;Kcnj1;Ppp3ca;Pid1;Mtnr1a;Tomm70a;Rdx;Adra1a;Kcnab2;Gipr;Mup5;Fgg;Ahsg;Mup9;Numa1;Nrxn1;Grm7;Prkg1;Pard3;Ipo5;Nlgn1;Clec5a;Mib1;Ddx58;Pik3c3;Cd209b;Il1f5;Ccl3;Pon1;Fcna;Cptp;Ptgs2;Tnfrsf14;Gh;Alox15;Adtrp;Slc6a4;Oas2;Dlg1;Fcrl5;Cybb;Atp7a;Cplx4;Kcng3;Cxcl1;S100a9;Tfap2b;Tbc1d4;S100a8;…
GO:0007610	behavior	http://amigo.geneontology.org/amigo/term/GO:0007610	678	36	16.836	2.13827	1.66956e-05	0.00671288	Abcc8;Dach1;Gnaq;Htr2b;Adora2a;Pak7;Apba1;Dkk1;Tshr;Per3;Deaf1;Bsx;Alb;Mup5;Mup9;Hand2;Pax5;Nrxn1;Grm7;Neurod2;Nlgn1;Ntf5;Dmrt3;Mapk10;Thbs4;Ptgs2;Eif4e;Lsamp;Adh1;Mcoln3;Slc6a4;Atp7a;Mbd5;Reg2;Arcn1;Pbx3
GO:0019730	antimicrobial humoral response	http://amigo.geneontology.org/amigo/term/GO:0019730	92	11	2.28453	4.81499	1.73366e-05	0.00672164	Bpifa1;Cxcl11;Il1f5;Defa27;Pglyrp2;Camp;Cxcl1;S100a9;Ltf;Reg2;Cxcl5
GO:0048534	hematopoietic or lymphoid organ development	http://amigo.geneontology.org/amigo/term/GO:0048534	881	43	21.8769	1.96555	1.97778e-05	0.0072352	Prdm16;Cdk6;Zbtb46;Etv6;Ptbp3;Themis;Adipoq;Zmiz1;Rhag;Tshr;Hes5;Nfam1;Kcnab2;Setd1a;Hand2;Rbm47;Foxc1;Zfp36;Cd3d;Gpr171;Tcf21;Clec5a;Cebpd;Rarg;Thpo;Egr3;Vpreb1;Ccl3;Tespa1;Pglyrp2;Runx2;Pla2g2d;Spn;Apcs;Flt1;Pax1;Atp7a;Cxcl1;Ltf;Dmtn;Arl11;Sos2;Eomes
GO:0009887	animal organ morphogenesis	http://amigo.geneontology.org/amigo/term/GO:0009887	998	47	24.7822	1.89652	1.99941e-05	0.0072352	Hoxd11;Ptch1;Cdx1;Tcf7l2;Pou2f1;Htr2b;Rorb;Lrp2;Dkk1;Zmiz1;Tshr;Hes5;Bsx;Hand2;Pax5;Dsp;Foxc1;Xirp2;Tbx5;Folr1;Tcf21;Prrx1;Mib1;Rarg;Ntf5;Fscn2;Dmrt3;Hoxb2;Btbd7;Hgf;Ptprm;Runx2;Chrna9;Slc6a4;Adamts5;Flt1;Pax1;Dlg1;Tcap;Ltf;Tfap2b;Rac1;Wdr72;Grhl2;Gmnn;Hoxb5;Aqp1
GO:1902533	positive regulation of intracellular signal transduction	http://amigo.geneontology.org/amigo/term/GO:1902533	972	46	24.1366	1.90582	2.17966e-05	0.00763305	Eda2r;Mtdh;Ghr;Tcf7l2;Rictor;Htr2b;Cxcl11;Adipoq;C1qtnf12;Dkk1;Ppp3ca;Sh3rf2;Hes5;Adra1a;Gipr;Mup5;Fgg;Mas1;Mup9;Hand2;Lpar4;Kl;Nrxn1;Neurod2;Crlf1;Nlgn1;Pla2g5;Thpo;Gpnmb;F10;Il1f5;Ccl3;Hgf;Gh;Alox15;Flt1;S100a9;Ltf;S100a8;Prag1;Rapgef2;Hpse;Trdn;Sos2;Cxcl5;Akr1c18
GO:0000981	DNA-binding transcription factor activity, RNA polymerase II-specific	http://amigo.geneontology.org/amigo/term/GO:0000981	747	38	18.5494	2.04858	2.50758e-05	0.00850695	Dach1;Nkx2-6;Etv6;Klf5;Cdx1;Rorb;Nobox;Hes5;Foxk2;Deaf1;Hand2;Pax5;Neurod2;Foxc1;Ifi204;Tbx5;Tcf21;Zbtb49;Prrx1;Cebpd;Rarg;Egr3;Glis3;Egr4;Elf4;Runx2;Ifi203;E2f8;Pax1;Neurod6;Hoxc10;Tfap2b;Ifi207;Sp8;Pbx3;Grhl2;Hoxb5;Eomes
GO:0030097	hemopoiesis	http://amigo.geneontology.org/amigo/term/GO:0030097	835	41	20.7346	1.97737	2.70739e-05	0.00889834	Prdm16;Cdk6;Zbtb46;Etv6;Ptbp3;Themis;Adipoq;Zmiz1;Rhag;Tshr;Hes5;Nfam1;Kcnab2;Setd1a;Rbm47;Foxc1;Zfp36;Cd3d;Gpr171;Clec5a;Cebpd;Rarg;Thpo;Egr3;Vpreb1;Ccl3;Tespa1;Pglyrp2;Runx2;Pla2g2d;Spn;Apcs;Flt1;Pax1;Atp7a;Cxcl1;Ltf;Dmtn;Arl11;Sos2;Eomes
GO:0009725	response to hormone	http://amigo.geneontology.org/amigo/term/GO:0009725	923	44	22.9198	1.91974	2.78688e-05	0.00889834	Rab31;Ugt3a1;Abcc8;Ptch1;Ghr;Ucp1;Ptgdr;Adipoq;Rorb;Sorbs2;C1qtnf12;Adipor2;Tshr;Pid1;Rdx;Adra1a;Serpina1b;Mup5;Ahsg;Mas1;Serpina1d;Mup9;Cga;Kl;Zfp36;Tcf21;Rarg;Dsg2;Ptgs2;Eif4e;Agxt;Acaca;Gh;Adh1;Slc6a4;Brip1;Cldn4;Cybb;Mbd5;Reg2;Tbc1d4;Ly6g6e;Aqp1;Akr1c18
GO:0043491	protein kinase B signaling	http://amigo.geneontology.org/amigo/term/GO:0043491	176	15	4.37041	3.43217	3.48557e-05	0.0104089	Pear1;Mtdh;Tcf7l2;Rictor;C1qtnf12;Mup5;Mup9;Nrxn1;Thpo;F10;Ccl3;Adtrp;Dlg1;Hpse;Akr1c18
GO:0002520	immune system development	http://amigo.geneontology.org/amigo/term/GO:0002520	932	44	23.1433	1.9012	3.50902e-05	0.0104089	Prdm16;Cdk6;Zbtb46;Etv6;Ptbp3;Themis;Adipoq;Zmiz1;Rhag;Tshr;Hes5;Atad5;Nfam1;Kcnab2;Setd1a;Hand2;Rbm47;Foxc1;Zfp36;Cd3d;Gpr171;Tcf21;Clec5a;Cebpd;Rarg;Thpo;Egr3;Vpreb1;Ccl3;Tespa1;Pglyrp2;Runx2;Pla2g2d;Spn;Apcs;Flt1;Pax1;Atp7a;Cxcl1;Ltf;Dmtn;Arl11;Sos2;Eomes
GO:0035239	tube morphogenesis	http://amigo.geneontology.org/amigo/term/GO:0035239	845	41	20.9829	1.95397	3.54761e-05	0.0104089	Hoxd11;Abcc8;Ptch1;Mtdh;Klf5;Tcf7l2;Lrp2;Adipor2;Adam12;Zmiz1;Hes5;Deaf1;Qk;Hand2;Cul7;Foxc1;Folr1;Tcf21;Prrx1;Mib1;Rarg;Egr3;Thbs4;Ptgs2;Hgf;Ptprm;E2f8;Camp;Adtrp;Flt1;Dlg1;Tcap;Cybb;Fap;Tfap2b;Adamts9;Ngp;Rapgef2;Hpse;Grhl2;Aqp1
GO:0051897	positive regulation of protein kinase B signaling	http://amigo.geneontology.org/amigo/term/GO:0051897	100	11	2.48319	4.42979	3.82326e-05	0.0109225	Mtdh;Tcf7l2;Rictor;C1qtnf12;Mup5;Mup9;Nrxn1;Thpo;F10;Hpse;Akr1c18
GO:0035295	tube development	http://amigo.geneontology.org/amigo/term/GO:0035295	1056	48	26.2225	1.83049	3.98298e-05	0.011087	Hoxd11;Abcc8;Nkx2-6;Ptch1;Mtdh;Klf5;Tcf7l2;Lrp2;Adipor2;Adam12;Zmiz1;Hes5;Deaf1;Qk;Hand2;Cul7;Foxc1;Tbx5;Folr1;Crlf1;Tcf21;Prrx1;Mib1;Rarg;Egr3;Thbs4;Ptgs2;Eif4e;Hgf;Gh;Ptprm;E2f8;Camp;Adtrp;Brip1;Flt1;Dlg1;Tcap;Cybb;Atp7a;Fap;Tfap2b;Adamts9;Ngp;Rapgef2;Hpse;Grhl2;Aqp1
GO:0001228	DNA-binding transcription activator activity, RNA polymerase II-specific	http://amigo.geneontology.org/amigo/term/GO:0001228	439	26	10.9012	2.38506	4.29236e-05	0.0114282	Nkx2-6;Etv6;Klf5;Cdx1;Rorb;Nobox;Foxk2;Hand2;Pax5;Neurod2;Tbx5;Tcf21;Zbtb49;Cebpd;Egr3;Glis3;Elf4;Runx2;E2f8;Pax1;Neurod6;Hoxc10;Tfap2b;Pbx3;Grhl2;Hoxb5
